# Supplementary material for: A Delayed Morning and Earlier Evening Time-Restricted Feeding Protocol for Improving Glycemic Control and Dietary Adherence in Men with Overweight/Obesity: A Randomized Controlled Trial
Source: Nutrients. 2020 Feb 17;12(2):505. doi: 10.3390/nu12020505 (PMC7071240; doi:10.3390/nu12020505)
Supplement: Supplementary file 1 [file nutrients-12-00505-s001.zip]

Archive with 4 entries (4 files):
- Parr Devlin Nutrients CONSORT.docx
- __MACOSX/._Parr Devlin Nutrients CONSORT.docx
- RESTRICT Glycaemia and quals Supplementary materials R1.docx
- __MACOSX/._RESTRICT Glycaemia and quals Supplementary materials R1.docx
